# Supplementary material for: Dyslipidemia and reference values for fasting plasma lipid concentrations in Danish/North-European White children and adolescents
Source: BMC Pediatr. 2017 Apr 28;17:116. doi: 10.1186/s12887-017-0868-y (PMC5410076; doi:10.1186/s12887-017-0868-y)
Supplement: Supplementary file 1 — Summary of routine laboratory data on fasting plasma concentrations of TC, HDL, and TG from 2012 and 2014. (XLSX 8 kb) [file 12887_2017_868_MOESM1_ESM.xlsx]

## Sheet: Ark1
Additional file 1: Table S1. Summary of routine laboratory data on TC, HDL, and TG from 2012 and 2014.
	N	Median	Mean	SE	IQR	Age
2012						Mean	Range
TC (mmol/L)	37222	4.93	5.03	1.20	1.58	61.9	18.0-99.7
HDL (mmol/L)	34744	1.42	1.49	0.50	0.62	61.7	18.0-98.8
TG (mmol/L)	31615	1.40	1.69	1.23	1.02	61.7	18.0-98.8
2014
TC (mmol/L)	33126	4.69	4.77	1.20	1.61	61.5	18.0-99.8
HDL (mmol/L)	34436	1.36	1.43	0.48	0.60	61.5	18.0-99.8
TG (mmol/L)	36980	1.46	1.79	1.35	1.13	61.4	18.0-99.8
SE: standard error. IQR: interquartile range. Fasting plasma concentrations of TC, HDL, and TG in mmol/L.
