# Supplementary material for: Dyslipidemia and reference values for fasting plasma lipid concentrations in Danish/North-European White children and adolescents
Source: BMC Pediatr. 2017 Apr 28;17:116. doi: 10.1186/s12887-017-0868-y (PMC5410076; doi:10.1186/s12887-017-0868-y)
Supplement: Supplementary file 5 — The 2.5th, 5th, 10th, 50th, 90th, 95th, and 97.5th percentiles for lipid concentrations in girls (N = 971) and boys (N = 668) with 10th ≤ BMI SDS ≤ 90th at ages 6–19 years. (XLSX 44 kb) [file 12887_2017_868_MOESM5_ESM.xlsx]

## Sheet: Ark1
Age		Girls														Boys
(years)		6	7	8	9	10	11	12	13	14	15	16	17	18	19	6	7	8	9	10	11	12	13	14	15	16	17	18	19
TC	2,5th	2.9	2.9	2.9	2.9	2.8	2.8	2.7	2.7	2.7	2.7	2.7	2.7	2.8	2.8	2.6	2.7	2.7	2.7	2.8	2.8	2.7	2.6	2.5	2.4	2.4	2.4	2.4	2.4
(mmol/L)	5th	3.1	3.1	3.1	3	3	2.9	2.9	2.9	2.9	2.9	2.9	2.9	2.9	2.9	2.8	2.8	2.9	2.9	2.9	2.9	2.9	2.7	2.6	2.5	2.5	2.5	2.5	2.6
	10th	3.3	3.3	3.3	3.2	3.2	3.1	3.1	3.1	3	3	3.1	3.1	3.1	3.1	3	3	3.1	3.1	3.1	3.1	3.1	2.9	2.8	2.7	2.7	2.7	2.7	2.8
	50th	4.1	4	4	4	3.9	3.9	3.8	3.8	3.8	3.8	3.8	3.8	3.8	3.9	3.7	3.8	3.8	3.9	3.9	3.9	3.9	3.7	3.5	3.4	3.4	3.4	3.4	3.5
	90th	5	5	4.9	4.9	4.8	4.8	4.7	4.6	4.6	4.6	4.6	4.7	4.7	4.7	4.6	4.7	4.7	4.8	4.8	4.8	4.7	4.5	4.3	4.2	4.2	4.1	4.2	4.3
	95th	5.3	5.3	5.2	5.2	5.1	5.1	5	4.9	4.9	4.9	4.9	5	5	5	4.9	4.9	5	5.1	5.1	5.1	5	4.8	4.6	4.5	4.4	4.4	4.5	4.5
	97,5th	5.6	5.6	5.5	5.5	5.4	5.3	5.3	5.2	5.2	5.2	5.2	5.2	5.3	5.3	5.1	5.2	5.3	5.3	5.4	5.4	5.3	5.1	4.8	4.7	4.7	4.6	4.7	4.8
LDL	2,5th	1.2	1.2	1.1	1.1	1.1	1.1	1	1	1	1	1	1.1	1.1	1.1	1	1	1	1	1	1	1	1	0.9	0.9	0.9	0.9	0.9	0.9
(mmol/L)	5th	1.4	1.3	1.3	1.3	1.3	1.2	1.2	1.2	1.2	1.2	1.2	1.2	1.2	1.2	1.2	1.2	1.2	1.2	1.2	1.2	1.1	1.1	1.1	1	1	1	1.1	1.1
	10th	1.5	1.5	1.5	1.5	1.4	1.4	1.4	1.3	1.3	1.3	1.4	1.4	1.4	1.4	1.3	1.3	1.4	1.4	1.4	1.4	1.3	1.3	1.2	1.2	1.2	1.2	1.2	1.2
	50th	2.2	2.2	2.2	2.1	2.1	2	2	1.9	1.9	1.9	2	2	2	2.1	2	2	2	2	2	2	1.9	1.9	1.8	1.8	1.8	1.8	1.8	1.8
	90th	3.1	3	3	2.9	2.9	2.8	2.7	2.7	2.7	2.7	2.7	2.8	2.8	2.8	2.7	2.8	2.8	2.8	2.8	2.8	2.7	2.6	2.5	2.4	2.4	2.4	2.5	2.5
	95th	3.4	3.4	3.3	3.2	3.2	3.1	3	3	2.9	3	3	3	3.1	3.1	3	3	3.1	3.1	3.1	3.1	3	2.8	2.7	2.7	2.7	2.7	2.7	2.8
	97,5th	3.7	3.7	3.6	3.5	3.5	3.4	3.3	3.2	3.2	3.2	3.3	3.3	3.4	3.4	3.3	3.3	3.3	3.4	3.4	3.3	3.2	3.1	3	2.9	2.9	2.9	3	3
HDL	2,5th	1	1	1	1	1	1	1	1	0.9	0.9	0.9	0.9	0.9	0.9	1	1	1	1	1	1	1	0.9	0.9	0.8	0.8	0.8	0.8	0.8
(mmol/L)	5th	1.1	1.1	1.1	1.1	1.1	1.1	1.1	1	1	1	1	1	1	1	1	1.1	1.1	1.1	1.1	1.1	1.1	1	0.9	0.9	0.9	0.8	0.9	0.9
	10th	1.2	1.2	1.2	1.2	1.2	1.2	1.2	1.1	1.1	1.1	1.1	1.1	1.1	1.1	1.1	1.2	1.2	1.2	1.2	1.2	1.2	1.1	1	1	0.9	0.9	0.9	1
	50th	1.5	1.5	1.6	1.6	1.5	1.5	1.5	1.5	1.5	1.4	1.4	1.4	1.4	1.4	1.5	1.5	1.6	1.6	1.6	1.6	1.6	1.5	1.4	1.3	1.3	1.2	1.3	1.3
	90th	2	2	2	2	2	2	1.9	1.9	1.9	1.9	1.8	1.8	1.8	1.8	2	2	2	2.1	2.1	2.1	2.1	1.9	1.8	1.7	1.7	1.6	1.6	1.7
	95th	2.1	2.1	2.1	2.2	2.1	2.1	2.1	2.1	2	2	2	2	1.9	1.9	2.1	2.2	2.2	2.2	2.3	2.3	2.2	2.1	2	1.8	1.8	1.7	1.8	1.8
	97,5th	2.3	2.3	2.3	2.3	2.3	2.3	2.2	2.2	2.2	2.1	2.1	2.1	2.1	2.1	2.3	2.3	2.3	2.4	2.4	2.4	2.4	2.2	2.1	2	1.9	1.9	1.9	1.9
Non-HDL	2,5th	1.39771	1.38394	1.37072	1.35554	1.33725	1.31874	1.30229	1.29222	1.2928	1.30484	1.32503	1.34767	1.37102	1.39403	1.25352	1.27291	1.29226	1.3078	1.31493	1.31154	1.29639	1.27178	1.24861	1.23484	1.22838	1.22685	1.23051	1.23736
(mmol/L)	5th	1.5811	1.56553	1.55057	1.53339	1.51271	1.49177	1.47316	1.46177	1.46242	1.47604	1.49889	1.52449	1.55091	1.57693	1.39918	1.42082	1.44242	1.45978	1.46773	1.46394	1.44704	1.41956	1.3937	1.37833	1.37112	1.36942	1.3735	1.38114
	10th	1.78915	1.77153	1.7546	1.73517	1.71176	1.68806	1.66701	1.65412	1.65486	1.67027	1.69612	1.7251	1.75499	1.78444	1.57329	1.59763	1.62191	1.64143	1.65036	1.64611	1.6271	1.59621	1.56713	1.54985	1.54174	1.53982	1.54441	1.55301
	50th	2.52997	2.50505	2.48112	2.45364	2.42053	2.38703	2.35726	2.33903	2.34007	2.36187	2.39842	2.4394	2.48166	2.52331	2.21927	2.2536	2.28785	2.31538	2.32799	2.32199	2.29518	2.25159	2.21058	2.1862	2.17476	2.17206	2.17853	2.19065
	90th	3.41042	3.37683	3.34456	3.30752	3.26289	3.21773	3.1776	3.15303	3.15443	3.18382	3.23309	3.28832	3.34529	3.40143	2.99143	3.03771	3.08388	3.12099	3.13798	3.1299	3.09376	3.03501	2.97972	2.94686	2.93144	2.9278	2.93652	2.95287
	95th	3.72202	3.68536	3.65015	3.60972	3.56102	3.51173	3.46793	3.44112	3.44264	3.47471	3.52849	3.58877	3.65094	3.71221	3.25508	3.30544	3.35568	3.39606	3.41455	3.40575	3.36642	3.3025	3.24234	3.20658	3.1898	3.18584	3.19533	3.21312
	97,5th	4.02903	3.98934	3.95123	3.90746	3.85474	3.80139	3.75398	3.72495	3.72661	3.76132	3.81953	3.88478	3.95209	4.01841	3.50065	3.5548	3.60883	3.65225	3.67214	3.66268	3.62038	3.55164	3.48694	3.44849	3.43044	3.42618	3.43639	3.45551
TG	2,5th	0.2	0.2	0.2	0.2	0.3	0.3	0.3	0.3	0.3	0.3	0.3	0.3	0.3	0.3	0.2	0.2	0.2	0.2	0.2	0.2	0.2	0.3	0.3	0.3	0.3	0.3	0.3	0.3
(mmol/L)	5th	0.3	0.3	0.3	0.3	0.3	0.3	0.3	0.3	0.3	0.3	0.4	0.4	0.4	0.4	0.2	0.2	0.2	0.3	0.3	0.3	0.3	0.3	0.3	0.3	0.3	0.3	0.3	0.4
	10th	0.3	0.3	0.3	0.3	0.3	0.4	0.4	0.4	0.4	0.4	0.4	0.4	0.5	0.5	0.3	0.3	0.3	0.3	0.3	0.3	0.3	0.3	0.4	0.4	0.4	0.4	0.4	0.4
	50th	0.5	0.5	0.6	0.6	0.6	0.6	0.6	0.6	0.7	0.7	0.7	0.7	0.8	0.8	0.4	0.5	0.5	0.5	0.5	0.5	0.6	0.6	0.6	0.6	0.6	0.7	0.7	0.7
	90th	0.9	0.9	0.9	0.9	1	1	1	1.1	1.1	1.1	1.2	1.2	1.3	1.3	0.7	0.8	0.8	0.8	0.9	0.9	0.9	1	1	1	1.1	1.1	1.1	1.2
	95th	1	1.1	1.1	1.1	1.1	1.1	1.2	1.2	1.3	1.3	1.4	1.4	1.5	1.5	0.9	0.9	0.9	1	1	1.1	1.1	1.1	1.2	1.2	1.3	1.3	1.3	1.4
	97,5th	1.2	1.2	1.2	1.2	1.3	1.3	1.4	1.4	1.5	1.5	1.6	1.6	1.7	1.7	1	1.1	1.1	1.1	1.2	1.2	1.3	1.3	1.4	1.4	1.5	1.5	1.5	1.6
